# Supplementary material for: Genomic insights into blaAFM-positive carbapenem-resistant Pseudomonas aeruginosa in China
Source: Front Microbiol. 2025 May 9;16:1546662. doi: 10.3389/fmicb.2025.1546662 (PMC12098553; doi:10.3389/fmicb.2025.1546662)
Supplement: Supplementary file 1 [file Table_1.XLSX]

## Sheet: Table S1
Table 1. Antimicrobial susceptibility testing (mg/L) of blaAFM-1-positive isolates.
Strain	ST	Year	meropenem	gentamicin	ciprofloxacin	amikacin	aztreonam	colistin	ceftazidime	piperacillin/tazobactam	fosfomycin	ceftazidime/avibactam	aztreonam/avibactam
PA19-3158	ST1123	2019	>128	>128	0.5	16	16	<=0.25	>64	1024	128	>64	32

## Sheet: Table S2
Table S2. Basic information of 34 blaAFM-positive CRPA strains from this study and the NCBI database.
Strain	Region	Host	Year	ST
GCA_036776515.1	China:Beijing	Homo sapiens	2017	292
GCA_019913425.1	China:Nanjing	Homo sapiens	2018	463
GCA_028751785.1	China:Shanghai	Homo sapiens	2018	463
GCA_023942755.1	China	Homo sapiens	2019	316
PA19-3158.fasta	China:zhengzhou	Homo sapiens	2019	1123
GCA_019857345.1	China:Nanjing	Homo sapiens	-	463
GCA_039571065.1	China	Homo sapiens	-	463
GCA_034438375.1	China:zhengzhou	Homo sapiens	2019	1123
GCA_032847385.1	China:Shanghai	Homo sapiens	2019	463
GCA_030413195.1	China:Zhejiang province,Hangzhou	Homo sapiens	2020	1428
GCA_040112585.1	China	Homo sapiens	2020	275
GCA_040112605.1	China	Homo sapiens	2020	275
GCA_040112625.1	China	Homo sapiens	2020	275
GCA_023074235.1	China:Zhejiang Province, Hangzhou	Homo sapiens	2021	-
GCA_023074295.1	China:Zhejiang Province, Hangzhou	Homo sapiens	2021	-
GCA_023074315.1	China:Zhejiang Province, Hangzhou	Homo sapiens	2021	-
GCA_023101265.1	China:Zhejiang province,Hangzhou	Homo sapiens	2021	-
GCA_023101305.1	China:Zhejiang province,Hangzhou	-	2021	671
GCA_024652945.3	China:Zhejiang	Homo sapiens	2021	463
GCA_028994305.1	China:Zhejiang province,Hangzhou	Homo sapiens	2021	463
GCA_023887645.1	China	Homo sapiens	2021	463
GCA_023887665.1	China	Homo sapiens	2021	463
GCA_030034615.1	China:Zhejiang province,Hangzhou	Homo sapiens	2021	463
GCA_030034635.1	China:Zhejiang province,Hangzhou	Homo sapiens	2021	463
GCA_031733235.1	China:Beijing	Homo sapiens	2021	-
GCA_026183715.1	China:Zhejiang province,Hangzhou	Homo sapiens	2021	463
GCA_040111955.1	China	Homo sapiens	2021	275
GCA_040112115.1	China	Homo sapiens	2021	275
GCA_040112525.1	China	Homo sapiens	2021	275
GCA_030034655.1	China:Zhejiang province,Hangzhou	Homo sapiens	2022	463
GCA_030866905.1	China:Zhejiang province,Hangzhou	Homo sapiens	2022	275
GCA_030866925.2	China:Zhejiang province,Hangzhou	Homo sapiens	2022	275
GCA_040562075.1	China: Zhejiang	Homo sapiens	2022	463
GCA_030540965.1	China	-	2023	2475

## Sheet: Table S3
Table S3. SNPs of 34 CRPA strains from this study and the NCBI database.
	GCA_019857345	GCA_019913425	GCA_023074235	GCA_023074295	GCA_023074315	GCA_023101265	GCA_023101305	GCA_023887645	GCA_023887665	GCA_023942755	GCA_024652945	GCA_026183715	GCA_028751785	GCA_028994305	GCA_030034615	GCA_030034635	GCA_030034655	GCA_030413195	GCA_030540965	GCA_030866905	GCA_030866925	GCA_031733235	GCA_032847385	GCA_034438375	GCA_036776515	GCA_039571065	GCA_040111955	GCA_040112115	GCA_040112525	GCA_040112585	GCA_040112605	GCA_040112625	GCA_040562075	PA19-3158
GCA_019857345	0	22	18610	18584	18582	18616	39559	150	152	39132	138	27	47	140	155	161	157	43210	18695	22243	22256	19449	107	18300	20258	143	22236	22421	22194	22188	21874	22202	148	18262
GCA_019913425	22	0	18649	18646	18641	18654	39556	130	130	39119	126	14	12	128	129	130	127	43242	18781	22228	22241	19528	97	18240	20265	131	22234	22193	22192	22186	21856	22200	136	18238
GCA_023074235	18610	18649	0	30	32	19	39833	18649	18655	39399	18653	18670	18696	18651	18639	18646	18644	43441	17417	21804	21891	17868	18782	18362	19273	18608	21809	22004	21775	21766	21457	21859	18660	18352
GCA_023074295	18584	18646	30	0	6	17	39816	18625	18629	39367	18627	18653	18682	18625	18631	18638	18636	43421	17400	21780	21865	17842	18756	18363	19258	18605	21787	21749	21752	21743	21433	21837	18634	18363
GCA_023074315	18582	18641	32	6	0	23	39803	18623	18627	39353	18625	18653	18680	18623	18629	18636	18634	43402	17400	21780	21865	17837	18754	18365	19254	18605	21787	21749	21752	21743	21433	21837	18632	18361
GCA_023101265	18616	18654	19	17	23	0	39841	18655	18661	39404	18659	18674	18701	18657	18645	18652	18650	43456	17415	21808	21890	17866	18788	18381	19279	18613	21809	22003	21774	21765	21462	21859	18666	18363
GCA_023101305	39559	39556	39833	39816	39803	39841	0	39575	39575	25149	39598	39532	39642	39578	39568	39567	39565	34854	39599	37125	37228	39525	39718	39774	39965	39469	37127	37318	37076	37083	36347	37177	39596	39703
GCA_023887645	150	130	18649	18625	18623	18655	39575	0	10	39113	16	135	147	16	21	27	25	43237	18757	22238	22251	19513	225	18269	20263	13	22231	22416	22189	22183	21865	22197	26	18232
GCA_023887665	152	130	18655	18629	18627	18661	39575	10	0	39114	18	135	147	18	29	25	23	43235	18762	22240	22253	19514	227	18265	20259	13	22233	22418	22191	22185	21867	22199	28	18229
GCA_023942755	39132	39119	39399	39367	39353	39404	25149	39113	39114	0	39131	38949	39181	39112	39110	39112	39110	34872	39037	36440	36671	39163	39245	39062	39093	38921	36585	36771	36525	36542	35831	36636	39124	39018
GCA_024652945	138	126	18653	18627	18625	18659	39598	16	18	39131	0	131	151	6	21	27	23	43263	18756	22255	22268	19512	213	18270	20264	5	22248	22433	22206	22200	21883	22214	10	18232
GCA_026183715	27	14	18670	18653	18653	18674	39532	135	135	38949	131	0	13	133	134	135	132	43036	18606	22252	22259	19368	102	18230	20087	135	22247	22434	22205	22199	21865	22213	141	18221
GCA_028751785	47	12	18696	18682	18680	18701	39642	147	147	39181	151	13	0	153	148	146	144	43307	18801	22292	22305	19552	122	18309	20304	133	22286	22473	22244	22238	21920	22252	161	18270
GCA_028994305	140	128	18651	18625	18623	18657	39578	16	18	39112	6	133	153	0	19	21	19	43239	18754	22240	22253	19511	215	18267	20263	11	22233	22418	22191	22185	21867	22199	16	18229
GCA_030034615	155	129	18639	18631	18629	18645	39568	21	29	39110	21	134	148	19	0	12	10	43246	18754	22236	22249	19511	230	18270	20256	12	22229	22414	22187	22181	21863	22195	31	18230
GCA_030034635	161	130	18646	18638	18636	18652	39567	27	25	39112	27	135	146	21	12	0	4	43245	18761	22239	22252	19514	236	18268	20256	13	22232	22417	22190	22184	21866	22198	37	18228
GCA_030034655	157	127	18644	18636	18634	18650	39565	25	23	39110	23	132	144	19	10	4	0	43242	18758	22237	22250	19511	232	18266	20254	10	22230	22415	22188	22182	21864	22196	33	18225
GCA_030413195	43210	43242	43441	43421	43402	43456	34854	43237	43235	34872	43263	43036	43307	43239	43246	43245	43242	0	43346	41857	42017	43173	43378	43374	43927	43011	41956	42123	41870	41913	41099	41929	43257	43278
GCA_030540965	18695	18781	17417	17400	17400	17415	39599	18757	18762	39037	18756	18606	18801	18754	18754	18761	18758	43346	0	21685	21912	17800	18880	18769	19231	18598	21823	22008	21784	21776	21418	21871	18759	18769
GCA_030866905	22243	22228	21804	21780	21780	21808	37125	22238	22240	36440	22255	22252	22292	22240	22236	22239	22237	41857	21685	0	31	22207	22379	21772	22154	22181	23	310	64	38	266	60	22264	21733
GCA_030866925	22256	22241	21891	21865	21865	21890	37228	22251	22253	36671	22268	22259	22305	22253	22249	22252	22250	42017	21912	31	0	22430	22392	21785	22297	22188	42	311	65	39	255	61	22277	21742
GCA_031733235	19449	19528	17868	17842	17837	17866	39525	19513	19514	39163	19512	19368	19552	19511	19511	19514	19511	43173	17800	22207	22430	0	19637	19347	19412	19351	22346	22549	22308	22299	22011	22393	19516	19330
GCA_032847385	107	97	18782	18756	18754	18788	39718	225	227	39245	213	102	122	215	230	236	232	43378	18880	22379	22392	19637	0	18388	20372	218	22372	22557	22330	22324	22007	22338	223	18350
GCA_034438375	18300	18240	18362	18363	18365	18381	39774	18269	18265	39062	18270	18230	18309	18267	18270	18268	18266	43374	18769	21772	21785	19347	18388	0	20054	18189	21783	21972	21750	21737	21389	21744	18272	30
GCA_036776515	20258	20265	19273	19258	19254	19279	39965	20263	20259	39093	20264	20087	20304	20263	20256	20256	20254	43927	19231	22154	22297	19412	20372	20054	0	20081	22298	22487	22257	22250	21888	22267	20273	20039
GCA_039571065	143	131	18608	18605	18605	18613	39469	13	13	38921	5	135	133	11	12	13	10	43011	18598	22181	22188	19351	218	18189	20081	0	22181	22140	22139	22133	21803	22147	15	18195
GCA_040111955	22236	22234	21809	21787	21787	21809	37127	22231	22233	36585	22248	22247	22286	22233	22229	22232	22230	41956	21823	23	42	22346	22372	21783	22298	22181	0	320	74	49	277	70	22257	21757
GCA_040112115	22421	22193	22004	21749	21749	22003	37318	22416	22418	36771	22433	22434	22473	22418	22414	22417	22415	42123	22008	310	311	22549	22557	21972	22487	22140	320	0	296	272	538	294	22442	21703
GCA_040112525	22194	22192	21775	21752	21752	21774	37076	22189	22191	36525	22206	22205	22244	22191	22187	22190	22188	41870	21784	64	65	22308	22330	21750	22257	22139	74	296	0	26	296	28	22215	21724
GCA_040112585	22188	22186	21766	21743	21743	21765	37083	22183	22185	36542	22200	22199	22238	22185	22181	22184	22182	41913	21776	38	39	22299	22324	21737	22250	22133	49	272	26	0	270	22	22209	21711
GCA_040112605	21874	21856	21457	21433	21433	21462	36347	21865	21867	35831	21883	21865	21920	21867	21863	21866	21864	41099	21418	266	255	22011	22007	21389	21888	21803	277	538	296	270	0	292	21891	21346
GCA_040112625	22202	22200	21859	21837	21837	21859	37177	22197	22199	36636	22214	22213	22252	22199	22195	22198	22196	41929	21871	60	61	22393	22338	21744	22267	22147	70	294	28	22	292	0	22223	21718
GCA_040562075	148	136	18660	18634	18632	18666	39596	26	28	39124	10	141	161	16	31	37	33	43257	18759	22264	22277	19516	223	18272	20273	15	22257	22442	22215	22209	21891	22223	0	18234
PA19-3158	18262	18238	18352	18363	18361	18363	39703	18232	18229	39018	18232	18221	18270	18229	18230	18228	18225	43278	18769	21733	21742	19330	18350	30	20039	18195	21757	21703	21724	21711	21346	21718	18234	0
